# Supplementary material for: Measles and Rubella Incidence and Molecular Epidemiology in Senegal: Temporal and Regional Trends during Twelve Years of National Surveillance, 2010–2021
Source: Viruses. 2022 Oct 17;14(10):2273. doi: 10.3390/v14102273 (PMC9607477; doi:10.3390/v14102273)
Supplement: Supplementary file 1 [file viruses-14-02273-s001.zip]

Archive with 1 entries (1 files):
- viruses-1870807-supplementary.pdf
